# Supplementary material for: Receptor-like Kinases (LRR-RLKs) in Response of Plants to Biotic and Abiotic Stresses
Source: Plants (Basel). 2022 Oct 10;11(19):2660. doi: 10.3390/plants11192660 (PMC9572924; doi:10.3390/plants11192660)
Supplement: Supplementary file 1 [file plants-11-02660-s001.zip]

Archive with 1 entries (1 files):
- plants-1881702-Supplementary materials.pdf
